# Supplementary material for: Distinct Regulatory Genomic Architectures Distinguish Early-Onset from Late-Onset Alzheimer’s Disease
Source: Genes (Basel). 2026 Jan 31;17(2):186. doi: 10.3390/genes17020186 (PMC12940409; doi:10.3390/genes17020186)
Supplement: Supplementary file 1 [file genes-17-00186-s001.zip]

Archive with 1 entries (1 files):
- genes-4125656-supplementary.xlsx
