# Supplementary material for: Distinct Regulatory Genomic Architectures Distinguish Early-Onset from Late-Onset Alzheimer’s Disease
Source: Genes (Basel). 2026 Jan 31;17(2):186. doi: 10.3390/genes17020186 (PMC12940409; doi:10.3390/genes17020186)
Supplement: Supplementary file 1 [file genes-17-00186-s001.zip › genes-4125656-supplementary.xlsx]

## Sheet: eoad
chr	pos	rsid	gene	pvalue	gene_id	gene_name	pval_nominal	slope	slope_se	qval	log2_afc	log2_afc_lower	log2_afc_upper	tissue
16	85239620	rs58675609	GSE1	8e-06	ENSG00000275393.1	RP11-568J23.8	5.78569e-05	0.529591	0.127522	0.178408	0.880211	0.493455	1.26112	Brain_Frontal_Cortex_BA9

## Sheet: LOAD
chr	pos	rsid	gene	pvalue	gene_id	gene_name	pval_nominal	slope	slope_se	qval	log2_afc	log2_afc_lower	log2_afc_upper	tissue
7	100334426	rs7384878	PMS2P1	9e-16	ENSG00000188186.10	LAMTOR4	3.45293e-06	-0.2549	0.0519589	0.0163112	-0.155843	-0.215335	-0.081615	Brain_Amygdala
3	134501479	rs142076474	CEP63	4e-06	ENSG00000182923.16	CEP63	7.20116e-05	0.623924	0.151802	0.125332	0.249146	0.119937	0.345301	Brain_Anterior_cingulate_cortex_BA24
3	134501479	rs142076474	CEP63	4e-06	ENSG00000182923.16	CEP63	4.16452e-05	0.851546	0.201806	0.0763252	0.304723	0.214615	0.41217	Brain_Caudate_basal_ganglia
3	134501479	rs142076474	CEP63	4e-06	ENSG00000182923.16	CEP63	2.18969e-11	1.09404	0.149792	2.5285e-07	0.402591	0.344457	0.471595	Brain_Cerebellar_Hemisphere
19	48710247	rs2452170	FUT2,MAMSTR	2e-08	ENSG00000142233.11	NTN5	2.84377e-08	0.390214	0.0661934	0.000211173	0.567768	0.395114	0.68064	Brain_Cerebellar_Hemisphere
3	134501479	rs142076474	CEP63	4e-06	ENSG00000182923.16	CEP63	1.34225e-14	1.35128	0.160028	3.41508e-10	0.479729	0.419745	0.541465	Brain_Cerebellum
1	207577223	rs679515	CR1-AS1,CR1	2e-25	ENSG00000203710.10	CR1	7.57438e-10	-0.64839	0.0992182	6.94147e-06	-1.37806	-1.72383	-1.13362	Brain_Cortex
15	63277703	rs117618017	APH1B	7e-12	ENSG00000138613.13	APH1B	1.67763e-06	0.247761	0.049458	0.00862886	0.182306	0.139895	0.23227	Brain_Frontal_Cortex_BA9
19	44908822	rs7412	APOE	3e-105	ENSG00000010310.8	GIPR	0.000201605	0.392258	0.102644	0.245808	0.792694	0.43319	0.991741	Brain_Frontal_Cortex_BA9
19	44908822	rs7412	APOE	2e-21	ENSG00000010310.8	GIPR	0.000201605	0.392258	0.102644	0.245808	0.792694	0.43319	0.991741	Brain_Frontal_Cortex_BA9
16	84699678	rs12716755	KLHL36,USP10	6e-06	ENSG00000131153.8	GINS2	0.000215965	0.208051	0.0547116	0.318772	0.275543	0.135297	0.391771	Brain_Frontal_Cortex_BA9
3	134501479	rs142076474	CEP63	4e-06	ENSG00000182923.16	CEP63	5.05406e-07	0.828755	0.156685	0.00424583	0.360546	0.218216	0.504194	Brain_Hypothalamus
5	157099320	rs6891966	HAVCR2	8e-10	ENSG00000145850.8	TIMD4	0.00012265	0.430073	0.108596	0.164515	1.49105	0.645411	2.53448	Brain_Hypothalamus
19	1050875	rs12151021	ABCA7	3e-15	ENSG00000282508.1	LINC01002	0.000163169	0.343351	0.0889391	0.197379	0.676803	0.362539	1.1652	Brain_Nucleus_accumbens_basal_ganglia
15	63277703	rs117618017	APH1B	7e-12	ENSG00000138613.13	APH1B	1.087e-06	0.3662	0.0715605	0.00587084	0.197773	0.130247	0.278827	Brain_Putamen_basal_ganglia
19	44908684	rs429358	APOE	1e-300	ENSG00000159885.13	ZNF222	0.000489019	-0.377851	0.105634	0.308413	-0.234378	-0.370999	-0.133527	Brain_Putamen_basal_ganglia
15	63277703	rs117618017	APH1B	7e-12	ENSG00000138613.13	APH1B	4.92878e-07	0.125216	0.0246262	0.00125224	0.184795	0.125333	0.245579	Whole_Blood
5	157099320	rs6891966	HAVCR2	8e-10	ENSG00000135077.8	HAVCR2	5.62465e-09	-0.136181	0.0230287	2.45484e-05	-0.274975	-0.33231	-0.219107	Whole_Blood
